# Supplementary material for: The Mega2R package: R tools for accessing and processing genetic data in common formats
Source: F1000Res. 2019 Feb 25;7:1352. Originally published 2018 Aug 29. [Version 2] doi: 10.12688/f1000research.15949.2 (PMC6137409; doi:10.12688/f1000research.15949.2)
Supplement: Supplementary file 1 [file f1000research-7-19809-s0000.tgz]

Archive with 1 entries (1 files):
- a6ace9cb-cb34-4e6c-91c6-651c480d5e67_Mega2R_Supplementary_Material_v2.pdf
